# Supplementary material for: Early-life prophylactic antibiotic treatment disturbs the stability of the gut microbiota and increases susceptibility to H9N2 AIV in chicks
Source: Microbiome. 2023 Jul 26;11:163. doi: 10.1186/s40168-023-01609-8 (PMC10369819; doi:10.1186/s40168-023-01609-8)
Supplement: Supplementary file 13 — Additional file 12: Supplementary Table 1. Group setting of the study. Supplementary Table 2. Sequencing depth of the 16S rRNA genes for the samples in the long-term treatment trial. Supplementary Table 3. Results of the PERMANOVA test in the LAT trial. Supplementary Table 4. Sequencing depth of the 16S rRNA genes for the samples in the short-term treatment trial. Supplementary Table 5. Information of samples used for metagenomic sequencing. Supplementary Table 6. Relative abundance of ARG types. [file 40168_2023_1609_MOESM12_ESM.xlsx]

## Sheet: Contents
		Supplementary Information Tables
			Contents
		Table S1. Group setting of the study
		Table S2. Sequencing depth of 16S rRNA genes of samples in the long-term treatment trial
		Table S3. Results of PERMANOVA test in the LAT trial
		Table S4. Sequencing depth of 16S rRNA genes of samples in the short-term treatment trial
		Table S5. Information on samples performed metagenomic sequencing
		Table S6. Relative abundance of ARG types

## Sheet: Table S1
	Table S1. Group setting of the study
	Trial	Group	Antibiotic	Treatment period	Concentration
	Long-term antibiotic treatment (LAT) trial	NAB-L	——	——	——
		ENR-L	Enrofloxacin	1~21 dph	75 mg/L
		FFC-L	Florfenicol	1~21 dph	75 mg/L
	Short-term antibiotic treatment (SAT) trial	NAB-S	——	——	——
		ENR-1W	Enrofloxacin	1~7 dph	75 mg/L
		ENR-2W	Enrofloxacin	8~14 dph	75 mg/L
		ENR-3W	Enrofloxacin	15~21 dph	75 mg/L
		ENR-4W	Enrofloxacin	22~28 dph	75 mg/L
		FFC-1W	Florfenicol	1~7 dph	75 mg/L
		FFC-2W	Florfenicol	8~14 dph	75 mg/L
		FFC-3W	Florfenicol	15~21 dph	75 mg/L
		FFC-4W	Florfenicol	22~28 dph	75 mg/L

## Sheet: Table S2
	Table S2. Sequencing depth of 16S rRNA genes of samples in the long-term treatment (LAT) trial
	Sample ID	Group	Sampling day	Raw reads	Raw tags	Clean tags	Clean tag bases (bp)	Average length (bp)
	A1-4dph	NAB-L	4dph	85237	64462	46801	19580525	418.4
	A2-4dph	NAB-L	4dph	95648	63024	50695	21361937	421.4
	A3-4dph	NAB-L	4dph	96292	61009	40026	16732494	418
	A1-10dph	NAB-L	10dph	75089	57161	31268	13011562	416.1
	A2-10dph	NAB-L	10dph	114589	61993	15602	6485276	415.7
	A3-10dph	NAB-L	10dph	130579	78513	49737	20278705	407.7
	A1-16dph	NAB-L	16dph	126457	77998	12309	5047595	410.1
	A2-16dph	NAB-L	16dph	81962	63400	34042	14227228	417.9
	A3-16dph	NAB-L	16dph	113969	76119	37354	15513646	415.3
	A1-25dph	NAB-L	25dph	131068	77682	13581	5675726	417.9
	A2-25dph	NAB-L	25dph	113382	74371	44816	18559857	414.1
	A3-25dph	NAB-L	25dph	127476	100101	52505	21774684	414.7
	A1-3dpi	NAB-L	3dpi	90668	61183	47689	19378043	406.3
	A2-3dpi	NAB-L	3dpi	95125	62026	52339	21252688	406.1
	A3-3dpi	NAB-L	3dpi	91734	51018	39104	15973217	408.5
	A1-7dpi	NAB-L	7dpi	95939	55186	30608	12680444	414.3
	A2-7dpi	NAB-L	7dpi	90526	57170	33349	13683044	410.3
	A3-7dpi	NAB-L	7dpi	98476	66560	53444	22028178	412.2
	A1-11dpi	NAB-L	11dpi	89678	56543	42918	17748012	413.5
	A2-11dpi	NAB-L	11dpi	129332	81965	56785	23720308	417.7
	A3-11dpi	NAB-L	11dpi	72131	54596	27198	11298487	415.4
	B1-4dph	ENR-L	4dph	95628	65685	55405	23258273	419.8
	B2-4dph	ENR-L	4dph	93866	77834	60103	25352068	421.8
	B3-4dph	ENR-L	4dph	96400	59238	35773	14915254	416.9
	B1-10dph	ENR-L	10dph	136124	84908	45424	18556043	408.5
	B2-10dph	ENR-L	10dph	83985	48827	35073	14552202	414.9
	B3-10dph	ENR-L	10dph	85318	55096	34596	14114170	408
	B1-16dph	ENR-L	16dph	90496	56474	37972	15480008	407.7
	B2-16dph	ENR-L	16dph	92849	57620	37247	15309279	411
	B3-16dph	ENR-L	16dph	78598	59117	30565	12680550	414.9
	B1-25dph	ENR-L	25dph	147776	100938	62595	26007909	415.5
	B2-25dph	ENR-L	25dph	86373	54266	38591	16271335	421.6
	B3-25dph	ENR-L	25dph	97769	66724	49283	20429218	414.5
	B1-3dpi	ENR-L	3dpi	126767	82204	44247	18327690	414.2
	B2-3dpi	ENR-L	3dpi	92960	58453	45552	19255443	422.7
	B3-3dpi	ENR-L	3dpi	87611	49979	38004	15663322	412.1
	B1-7dpi	ENR-L	7dpi	95292	57071	37724	15656165	415
	B2-7dpi	ENR-L	7dpi	88119	54720	39556	16252085	410.9
	B3-7dpi	ENR-L	7dpi	93513	63763	53281	22417320	420.7
	B1-11dpi	ENR-L	11dpi	86941	70066	64098	27471592	428.6
	B2-11dpi	ENR-L	11dpi	129377	95757	78117	33232826	425.4
	B3-11dpi	ENR-L	11dpi	87313	56981	47979	20419990	425.6
	C1-4dph	FFC-L	4dph	130008	83178	50681	21214940	418.6
	C2-4dph	FFC-L	4dph	93660	71311	39343	16328607	415
	C3-4dph	FFC-L	4dph	103197	74499	42932	17955923	418.2
	C1-10dph	FFC-L	10dph	95096	66738	34541	14366727	415.9
	C2-10dph	FFC-L	10dph	129812	79177	26504	11202550	422.7
	C3-10dph	FFC-L	10dph	111957	78494	46271	19261778	416.3
	C1-16dph	FFC-L	16dph	87637	61584	35066	14742132	420.4
	C2-16dph	FFC-L	16dph	143463	108379	64375	26387825	409.9
	C3-16dph	FFC-L	16dph	90769	76076	51709	21016166	406.4
	C1-25dph	FFC-L	25dph	85175	64987	48815	20196011	413.7
	C2-25dph	FFC-L	25dph	87535	69815	50146	20717078	413.1
	C3-25dph	FFC-L	25dph	82133	55947	40862	17154872	419.8
	C1-3dpi	FFC-L	3dpi	92708	73015	57474	24337584	423.5
	C2-3dpi	FFC-L	3dpi	90025	76876	54964	22618076	411.5
	C3-3dpi	FFC-L	3dpi	146986	92127	50856	21446254	421.7
	C1-7dpi	FFC-L	7dpi	81111	65661	47955	20167632	420.6
	C2-7dpi	FFC-L	7dpi	84940	63906	42749	17885295	418.4
	C3-7dpi	FFC-L	7dpi	88531	77246	64845	27393985	422.5
	C2-11dpi	FFC-L	11dpi	80275	54980	28242	11707644	414.5
	C3-11dpi	FFC-L	11dpi	82188	61233	45558	18887545	414.6
	Average			100091	68274.7	43665.2	1.81713e+07	415.794

## Sheet: Table S3
	Table S3. Results of PERMANOVA test in the LAT trial
	Group	4 and 10 dph		16 and 25 dph		3 and 7 dpi
		P value	R2	P value	R2	P value	R2
	NAB-L vs ENR-L	0.069 (NS)	0.165	0.077 (NS)	0.182	0.002 (**)	0.381
	NAB-L vs ENR-L	0.057 (NS)	0.246	0.002 (**)	0.374	0.001 (***)	0.476
	ENR-L vs FFC-L	0.006 (**)	0.541	0.009 (**)	0.195	0.002 (**)	0.542
	Note: NS indicates “not significant”.

## Sheet: Table S4
	Table S4. Sequencing depth of 16S rRNA genes of samples in the short-term treatment (SAT) trial
	Sample ID	Group	Sampling day	Raw reads	Raw tags	Clean tags	Clean tag bases (bp)	Average length (bp)
	D1-4dph	NAB-S	4dph	117643	111323	77853	33126292	425.5
	D2-4dph	NAB-S	4dph	105872	99749	83004	35284163	425.1
	D3-4dph	NAB-S	4dph	115331	106115	82630	34730709	420.3
	D1-10dph	NAB-S	10dph	117335	110743	89257	37818791	423.7
	D2-10dph	NAB-S	10dph	106227	100775	79841	33887347	424.4
	D3-10dph	NAB-S	10dph	101868	95759	80613	34350991	426.1
	D1-16dph	NAB-S	16dph	119363	112979	77963	31907852	409.3
	D2-16dph	NAB-S	16dph	109439	103758	73148	31109647	425.3
	D3-16dph	NAB-S	16dph	114061	108144	50470	20758612	411.3
	D1-25dph	NAB-S	25dph	101942	95931	66528	27301828	410.4
	D2-25dph	NAB-S	25dph	116869	109942	80771	32885098	407.1
	D3-25dph	NAB-S	25dph	103178	97558	57991	23715972	409
	D1-3dpi	NAB-S	3dpi	116121	109072	57395	23767800	414.1
	D2-3dpi	NAB-S	3dpi	119168	112391	86992	36712627	422
	D3-3dpi	NAB-S	3dpi	115155	108694	90398	38514786	426.1
	D1-7dpi	NAB-S	7dpi	84307	82593	63036	26346515	418
	D2-7dpi	NAB-S	7dpi	85093	83698	70686	29963659	423.9
	D3-7dpi	NAB-S	7dpi	113580	106788	81300	34444052	423.7
	D1-11dpi	NAB-S	11dpi	80378	78436	61438	25578373	416.3
	D2-11dpi	NAB-S	11dpi	86799	83622	64887	27418106	422.6
	D3-11dpi	NAB-S	11dpi	119587	112170	72947	30449376	417.4
	E1-4dph	ENR-1W	4dph	117338	106692	90173	38399182	425.8
	E2-4dph	ENR-1W	4dph	113544	106109	93965	40150455	427.3
	E3-4dph	ENR-1W	4dph	100017	94936	85062	36321505	427
	E1-10dph	ENR-1W	10dph	114778	109314	89451	38069301	425.6
	E2-10dph	ENR-1W	10dph	111107	104942	88069	37571316	426.6
	E3-10dph	ENR-1W	10dph	110737	105622	93549	39959185	427.1
	E1-16dph	ENR-1W	16dph	104539	99735	79315	33840895	426.7
	E2-16dph	ENR-1W	16dph	106234	100052	69268	29528844	426.3
	E3-16dph	ENR-1W	16dph	104495	99859	77881	33090873	424.9
	E1-25dph	ENR-1W	25dph	112967	107070	72397	29366151	405.6
	E2-25dph	ENR-1W	25dph	109275	103496	90491	36884543	407.6
	E3-25dph	ENR-1W	25dph	87463	82137	53517	22072111	412.4
	E1-3dpi	ENR-1W	3dpi	101868	95642	59458	24797443	417.1
	E2-3dpi	ENR-1W	3dpi	118809	111839	73879	30324912	410.5
	E3-3dpi	ENR-1W	3dpi	106281	100354	68217	28158685	412.8
	E1-7dpi	ENR-1W	7dpi	102869	97687	67047	28589139	426.4
	E2-7dpi	ENR-1W	7dpi	81110	78435	59186	25273819	427
	E3-7dpi	ENR-1W	7dpi	108756	103190	66870	28517224	426.5
	E1-11dpi	ENR-1W	11dpi	119549	112754	86975	37031768	425.8
	E2-11dpi	ENR-1W	11dpi	86778	84747	67732	28474577	420.4
	E3-11dpi	ENR-1W	11dpi	95238	89459	57549	24089251	418.6
	F1-4dph	FFC-1W	4dph	115982	110542	81636	34838354	426.8
	F2-4dph	FFC-1W	4dph	110345	105161	95251	40709711	427.4
	F3-4dph	FFC-1W	4dph	88116	86488	66415	28291399	426
	F1-10dph	FFC-1W	10dph	101403	97108	84812	36268125	427.6
	F2-10dph	FFC-1W	10dph	117478	110599	82648	34182254	413.6
	F3-10dph	FFC-1W	10dph	105173	100702	87940	37645063	428.1
	F1-16dph	FFC-1W	16dph	112090	106386	70524	29091882	412.5
	F2-16dph	FFC-1W	16dph	108679	101587	65645	27466887	418.4
	F3-16dph	FFC-1W	16dph	102968	94682	65530	27330874	417.1
	F1-25dph	FFC-1W	25dph	109563	103620	78248	32195858	411.5
	F2-25dph	FFC-1W	25dph	102959	97927	69070	28344313	410.4
	F3-25dph	FFC-1W	25dph	112125	106199	54876	22634047	412.5
	F1-3dpi	FFC-1W	3dpi	111437	105803	77571	32787881	422.7
	F2-3dpi	FFC-1W	3dpi	104321	98808	80017	34210622	427.5
	F3-3dpi	FFC-1W	3dpi	106127	100749	68848	28491155	413.8
	F1-7dpi	FFC-1W	7dpi	79932	76571	68896	29300395	425.3
	F2-7dpi	FFC-1W	7dpi	114518	106907	74239	31161203	419.7
	F3-7dpi	FFC-1W	7dpi	88894	86884	69609	29500002	423.8
	F1-11dpi	FFC-1W	11dpi	88271	86552	66041	27888776	422.3
	F2-11dpi	FFC-1W	11dpi	111125	105532	70851	30060348	424.3
	F3-11dpi	FFC-1W	11dpi	91299	87709	68941	29189054	423.4
	G1-4dph	ENR-2W	4dph	118941	111272	79475	33243573	418.3
	G2-4dph	ENR-2W	4dph	114655	108109	85898	35741148	416.1
	G3-4dph	ENR-2W	4dph	116783	107804	71091	29260002	411.6
	G1-10dph	ENR-2W	10dph	100074	94023	73953	31459852	425.4
	G2-10dph	ENR-2W	10dph	101919	96033	75867	32259838	425.2
	G3-10dph	ENR-2W	10dph	101735	95491	79680	33854225	424.9
	G1-16dph	ENR-2W	16dph	104009	96796	80488	34083655	423.5
	G2-16dph	ENR-2W	16dph	101108	97233	84224	35794082	425
	G3-16dph	ENR-2W	16dph	104424	98080	78104	33248061	425.7
	G1-25dph	ENR-2W	25dph	82636	79511	56949	23725922	416.6
	G2-25dph	ENR-2W	25dph	85927	84534	60079	24619771	409.8
	G3-25dph	ENR-2W	25dph	106261	99847	82714	34433784	416.3
	G1-3dpi	ENR-2W	3dpi	118541	111901	71937	29767429	413.8
	G2-3dpi	ENR-2W	3dpi	110692	104546	66484	27615429	415.4
	G3-3dpi	ENR-2W	3dpi	116574	109629	65513	27100551	413.7
	G1-7dpi	ENR-2W	7dpi	112835	106154	61137	25225801	412.6
	G2-7dpi	ENR-2W	7dpi	91797	89649	75560	32026605	423.9
	G3-7dpi	ENR-2W	7dpi	82938	80215	68947	29346981	425.6
	G1-11dpi	ENR-2W	11dpi	101693	95445	71489	30099796	421
	G2-11dpi	ENR-2W	11dpi	83896	82481	61152	25344924	414.5
	G3-11dpi	ENR-2W	11dpi	82404	81241	69238	28552409	412.4
	H1-4dph	FFC-2W	4dph	107242	101999	78456	32317418	411.9
	H2-4dph	FFC-2W	4dph	104875	99783	78044	33236695	425.9
	H3-4dph	FFC-2W	4dph	107700	102662	78051	32488873	416.3
	H1-10dph	FFC-2W	10dph	102797	97348	69277	29176374	421.2
	H2-10dph	FFC-2W	10dph	115299	109708	96711	41328263	427.3
	H3-10dph	FFC-2W	10dph	114825	109152	85944	36397056	423.5
	H1-16dph	FFC-2W	16dph	105527	99883	76429	32128436	420.4
	H2-16dph	FFC-2W	16dph	110212	101855	72779	30277932	416
	H3-16dph	FFC-2W	16dph	107910	101833	77828	32968924	423.6
	H1-25dph	FFC-2W	25dph	101189	94890	73668	31221214	423.8
	H2-25dph	FFC-2W	25dph	115838	109503	81718	34207123	418.6
	H3-25dph	FFC-2W	25dph	113217	107372	82828	35123508	424.1
	H1-3dpi	FFC-2W	3dpi	101767	95971	60954	25056311	411.1
	H2-3dpi	FFC-2W	3dpi	112335	105925	64663	26601116	411.4
	H3-3dpi	FFC-2W	3dpi	110285	103930	54658	22456991	410.9
	H1-7dpi	FFC-2W	7dpi	103534	98069	71049	30331903	426.9
	H2-7dpi	FFC-2W	7dpi	91075	87810	72707	30906848	425.1
	H3-7dpi	FFC-2W	7dpi	102097	94987	59449	24879333	418.5
	H1-11dpi	FFC-2W	11dpi	113823	107461	76595	31445961	410.5
	H2-11dpi	FFC-2W	11dpi	84136	81099	60491	25140384	415.6
	H3-11dpi	FFC-2W	11dpi	118177	112052	51622	22023766	426.6
	I1-4dph	ENR-3W	4dph	109114	103613	64095	26153072	408
	I2-4dph	ENR-3W	4dph	100370	94828	62717	25910328	413.1
	I3-4dph	ENR-3W	4dph	111929	107053	82528	35172426	426.2
	I1-10dph	ENR-3W	10dph	106774	101730	84463	36123373	427.7
	I2-10dph	ENR-3W	10dph	105487	100255	75407	31812041	421.9
	I3-10dph	ENR-3W	10dph	110367	104611	89561	38313829	427.8
	I1-16dph	ENR-3W	16dph	116890	109734	85580	35920970	419.7
	I2-16dph	ENR-3W	16dph	100440	95118	66534	27255143	409.6
	I3-16dph	ENR-3W	16dph	88174	84845	72288	30771380	425.7
	I1-25dph	ENR-3W	25dph	109613	104768	57710	23600797	409
	I2-25dph	ENR-3W	25dph	114052	108918	97054	41170148	424.2
	I3-25dph	ENR-3W	25dph	111743	106102	86273	36889549	427.6
	I1-3dpi	ENR-3W	3dpi	102792	97933	82127	35097567	427.4
	I2-3dpi	ENR-3W	3dpi	113692	107538	90318	38618499	427.6
	I3-3dpi	ENR-3W	3dpi	108267	101339	79539	33566643	422
	I1-7dpi	ENR-3W	7dpi	108536	100041	71906	30015865	417.4
	I2-7dpi	ENR-3W	7dpi	80161	76897	58271	24143046	414.3
	I3-7dpi	ENR-3W	7dpi	82097	80100	57972	23811105	410.7
	I1-11dpi	ENR-3W	11dpi	115835	109150	77114	32241095	418.1
	I2-11dpi	ENR-3W	11dpi	75322	72868	52349	21850187	417.4
	I3-11dpi	ENR-3W	11dpi	77853	76100	58641	24308054	414.5
	J1-4dph	FFC-3W	4dph	101478	96052	66983	28023562	418.4
	J2-4dph	FFC-3W	4dph	110696	105138	66538	27849909	418.6
	J3-4dph	FFC-3W	4dph	107833	101804	70751	29726454	420.2
	J1-10dph	FFC-3W	10dph	109652	103024	79987	33586804	419.9
	J2-10dph	FFC-3W	10dph	119282	113741	89354	37934136	424.5
	J3-10dph	FFC-3W	10dph	107416	100893	81726	34121644	417.5
	J1-16dph	FFC-3W	16dph	118558	112591	95187	40473685	425.2
	J2-16dph	FFC-3W	16dph	116592	110383	94695	40351096	426.1
	J3-16dph	FFC-3W	16dph	112915	105292	69596	28911205	415.4
	J1-25dph	FFC-3W	25dph	109282	103138	68694	28644867	417
	J2-25dph	FFC-3W	25dph	104785	97508	77857	32671225	419.6
	J3-25dph	FFC-3W	25dph	113139	107105	78074	32260651	413.2
	J1-3dpi	FFC-3W	3dpi	111190	99979	72868	30537566	419.1
	J2-3dpi	FFC-3W	3dpi	109866	102113	63419	26376395	415.9
	J3-3dpi	FFC-3W	3dpi	115411	107156	84685	35828936	423.1
	J1-7dpi	FFC-3W	7dpi	108870	102918	76625	32439568	423.4
	J2-7dpi	FFC-3W	7dpi	82793	79422	59569	25016313	420
	J3-7dpi	FFC-3W	7dpi	83667	81222	70910	29580922	417.2
	J1-11dpi	FFC-3W	11dpi	107272	101581	69946	29538953	422.3
	J2-11dpi	FFC-3W	11dpi	82376	79213	59494	25267337	424.7
	J3-11dpi	FFC-3W	11dpi	90421	88241	64755	27543923	425.4
	K1-4dph	ENR-4W	4dph	113210	107282	82663	35130607	425
	K2-4dph	ENR-4W	4dph	119644	113020	88777	37708388	424.8
	K3-4dph	ENR-4W	4dph	118542	112769	62157	25444392	409.4
	K1-10dph	ENR-4W	10dph	107245	100240	71684	30167243	420.8
	K2-10dph	ENR-4W	10dph	113476	107524	81866	34641645	423.2
	K3-10dph	ENR-4W	10dph	117771	109593	82291	34762536	422.4
	K1-16dph	ENR-4W	16dph	103184	96977	66962	27852576	415.9
	K2-16dph	ENR-4W	16dph	115727	108330	76347	31262057	409.5
	K3-16dph	ENR-4W	16dph	114944	107566	73954	30688318	415
	K1-25dph	ENR-4W	25dph	109993	103990	90828	38664020	425.7
	K2-25dph	ENR-4W	25dph	111107	105948	83653	35371709	422.8
	K3-25dph	ENR-4W	25dph	105480	99230	79711	33801577	424.1
	K1-3dpi	ENR-4W	3dpi	105255	99144	75064	30950332	412.3
	K2-3dpi	ENR-4W	3dpi	114443	107758	90197	38203424	423.6
	K3-3dpi	ENR-4W	3dpi	117285	110210	98193	41848103	426.2
	K1-7dpi	ENR-4W	7dpi	100116	94477	73181	31176648	426
	K2-7dpi	ENR-4W	7dpi	84963	82776	69589	29658231	426.2
	K3-7dpi	ENR-4W	7dpi	91184	89013	76103	32494940	427
	K1-11dpi	ENR-4W	11dpi	103376	97335	68257	28783037	421.7
	K2-11dpi	ENR-4W	11dpi	90152	88146	70536	29883253	423.7
	K3-11dpi	ENR-4W	11dpi	81100	79753	68094	29049717	426.6
	L1-4dph	FFC-4W	4dph	101762	96513	74891	31828582	425
	L2-4dph	FFC-4W	4dph	114257	108332	70507	29059093	412.1
	L3-4dph	FFC-4W	4dph	107359	101653	64128	26786116	417.7
	L1-10dph	FFC-4W	10dph	106217	99893	71118	29375392	413.1
	L2-10dph	FFC-4W	10dph	108391	102331	85128	35993916	422.8
	L3-10dph	FFC-4W	10dph	118405	112028	88134	36818618	417.8
	L1-16dph	FFC-4W	16dph	100576	92291	69893	29195680	417.7
	L2-16dph	FFC-4W	16dph	107927	99803	79719	33604935	421.5
	L3-16dph	FFC-4W	16dph	110837	104521	88434	36518993	413
	L1-25dph	FFC-4W	25dph	109143	103427	88031	37511221	426.1
	L2-25dph	FFC-4W	25dph	110768	104630	85785	36619538	426.9
	L3-25dph	FFC-4W	25dph	102469	95787	79488	33710639	424.1
	L1-3dpi	FFC-4W	3dpi	103498	97225	85118	36412982	427.8
	L2-3dpi	FFC-4W	3dpi	103704	96933	64319	26766789	416.2
	L3-3dpi	FFC-4W	3dpi	107080	99460	66166	27650825	417.9
	L1-7dpi	FFC-4W	7dpi	89682	86633	67582	28909877	427.8
	L2-7dpi	FFC-4W	7dpi	84614	82307	65339	27928509	427.4
	L3-7dpi	FFC-4W	7dpi	87588	84488	60931	25323364	415.6
	L1-11dpi	FFC-4W	11dpi	91036	87710	68321	28250237	413.5
	L2-11dpi	FFC-4W	11dpi	84801	83761	67492	28715106	425.5
	L3-11dpi	FFC-4W	11dpi	86592	83338	68183	29059810	426.2
	Average			104643	99155.1	74252.3	3.12259e+07	420.153

## Sheet: Table S5
	Table S5. Information on samples performed metagenomic sequencing
	Sample ID	Sample type	Group	Sampling day	Raw reads	Raw Base (G)
	A-IC-31dph	Intestinal content	NAB-L	31dph	22725314	6.82
	B-IC-31dph	Intestinal content	ENR-L	31dph	22540894	6.76
	C-IC-31dph	Intestinal content	FFC-L	31dph	22181964	6.65
	E-IC-31dph	Intestinal content	ENR-1W	31dph	23623875	7.09
	G-IC-31dph	Intestinal content	ENR-2W	31dph	28366462	8.51
	I-IC-31dph	Intestinal content	ENR-3W	31dph	21293497	6.39
	K-IC-31dph	Intestinal content	ENR-4W	31dph	22375268	6.71
	D1-CS-25dph	Cloacal swabs	NAB-S	25dph	22545140	6.76
	D2-CS-25dph	Cloacal swabs	NAB-S	25dph	22800164	6.84
	D3-CS-25dph	Cloacal swabs	NAB-S	25dph	22569550	6.77
	E1-CS-25dph	Cloacal swabs	ENR-1W	25dph	22835100	6.85
	E2-CS-25dph	Cloacal swabs	ENR-1W	25dph	21357684	6.41
	E3-CS-25dph	Cloacal swabs	ENR-1W	25dph	19994666	6
	F1-CS-25dph	Cloacal swabs	FFC-1W	25dph	22747816	6.82
	F2-CS-25dph	Cloacal swabs	FFC-1W	25dph	22350931	6.71
	F3-CS-25dph	Cloacal swabs	FFC-1W	25dph	17196308	5.16
	G1-CS-25dph	Cloacal swabs	ENR-2W	25dph	22440670	6.73
	G2-CS-25dph	Cloacal swabs	ENR-2W	25dph	22501056	6.75
	G3-CS-25dph	Cloacal swabs	ENR-2W	25dph	20722209	6.22
	H1-CS-25dph	Cloacal swabs	FFC-2W	25dph	22929587	6.88
	H2-CS-25dph	Cloacal swabs	FFC-2W	25dph	21762976	6.53
	H3-CS-25dph	Cloacal swabs	FFC-2W	25dph	22950241	6.89
	I1-CS-25dph	Cloacal swabs	ENR-3W	25dph	23714295	7.11
	I2-CS-25dph	Cloacal swabs	ENR-3W	25dph	22002183	6.6
	I3-CS-25dph	Cloacal swabs	ENR-3W	25dph	22772489	6.83
	J1-CS-25dph	Cloacal swabs	FFC-3W	25dph	21919533	6.58
	J2-CS-25dph	Cloacal swabs	FFC-3W	25dph	22153895	6.65
	J3-CS-25dph	Cloacal swabs	FFC-3W	25dph	23040381	6.91
	K1-CS-25dph	Cloacal swabs	ENR-4W	25dph	22882473	6.86
	K2-CS-25dph	Cloacal swabs	ENR-4W	25dph	22772652	6.83
	K3-CS-25dph	Cloacal swabs	ENR-4W	25dph	22722689	6.82
	L1-CS-25dph	Cloacal swabs	FFC-4W	25dph	23926780	7.18
	L2-CS-25dph	Cloacal swabs	FFC-4W	25dph	20513684	6.15
	L3-CS-25dph	Cloacal swabs	FFC-4W	25dph	23028986	6.91
	Average				2.24195e+07	6.72588

## Sheet: Table S6
	Table S6. Relative abundance of ARG types
	Sample type	Sample ID	Group	ARG types																Total
				tetracycline	macrolide-lincosamide-streptogramin	aminoglycoside	multidrug	beta-lactam	unclassified	kasugamycin	polymyxin	chloramphenicol	sulfonamide	bacitracin	fosmidomycin	vancomycin	trimethoprim	rifamycin	quinolone
	Intestinal content	A-IC-31dph	NAB-L	0.0305093	0	0	0.0154445	0	0	0	0	0	0	0	0	0	0	0	0	0.0459537
	Intestinal content	B-IC-31dph	ENR-L	0.502514	0.282792	0.0651503	0.0404539	0	0	0.0204698	0	0	0	0	0	0	0	0	0	0.911381
	Intestinal content	C-IC-31dph	FFC-L	0.137658	0.0376111	0.13995	0.00362027	0	0	0.00680641	0	0	0	0	0	0	0	0	0	0.325646
	Intestinal content	E-IC-31dph	ENR-1W	0.0698617	0.0644861	0	0.0182044	0	0.00885216	0	0	0	0	0	0	0	0	0	0	0.161404
	Intestinal content	G-IC-31dph	ENR-2W	0.0389081	0	0.0483681	0.00939007	0	0	0	0	0.00316962	0	0.00917192	0	0	0	0	0	0.109008
	Intestinal content	I-IC-31dph	ENR-3W	0.874571	0.283833	0.259465	0.0619435	0.0730705	0	0.00936034	0.00407555	0.030177	0.0215887	0	0	0.0016944	0	0	0	1.61978
	Intestinal content	K-IC-31dph	ENR-4W	0.0516972	0.0295757	0.0944945	0.212658	0	0.0422602	0	0.0302879	0	0.00685311	0	0.00449446	0	0	0	0	0.472321
	Average			0.243674	0.0997569	0.0867755	0.0516736	0.0104386	0.00730177	0.00523379	0.00490906	0.0047638	0.00406312	0.00131027	0.000642065	0.000242058	0	0	0	0.520785
	Sample type	Sample ID	Group	ARG types																Total
				multidrug	aminoglycoside	tetracycline	macrolide-lincosamide-streptogramin	unclassified	chloramphenicol	sulfonamide	beta-lactam	bacitracin	trimethoprim	kasugamycin	polymyxin	vancomycin	fosmidomycin	rifamycin	quinolone
	Cloacal swabs	D1-CS-25dph	NAB-S	0.0283263	0.892536	0.948868	0.248741	0.0187599	0.287139	0.0109445	0.00802912	0.00952446	0	0.00244182	0	0.00891373	0	0	0	2.46422
	Cloacal swabs	D2-CS-25dph	NAB-S	0.182757	1.09329	0.942953	0.411027	0.0541175	0.122992	0.0364462	0.0126838	0.0106508	0.0152759	0.0089334	0.00405864	0.00709105	0.00488344	0	0	2.90716
	Cloacal swabs	D3-CS-25dph	NAB-S	0.0475225	1.13798	1.04728	0.349201	0.0189186	0.090728	0.0530671	0.00433097	0.00428182	0.00211978	0.000795702	0.00150386	0.00741557	0.00142413	0	0.00113782	2.7677
	Cloacal swabs	E1-CS-25dph	ENR-1W	0.0265948	1.0995	0.983732	0.202989	0.0255674	0.255399	0.0216498	0.00028545	0.00323594	0.000698797	0.000201119	0.000979979	0.00408043	0.000278916	0	0	2.62519
	Cloacal swabs	E2-CS-25dph	ENR-1W	2.91583	1.00426	1.06454	0.263092	0.845097	0.259241	0.458556	0.148897	0.228117	0.246357	0.106074	0.156096	0.0419308	0.0482105	0	0.0109134	7.79721
	Cloacal swabs	E3-CS-25dph	ENR-1W	0.0191663	0.933454	0.942067	0.257706	0.0135675	0.126188	0.0807992	0.00184573	0.00408865	0	0.000947227	0.000804379	0.00305071	0.000504096	0	0.0012108	2.3854
	Cloacal swabs	F1-CS-25dph	FFC-1W	0.214662	0.647348	0.810263	0.176559	0.0888406	0.107849	0.123333	0.00202229	0.00286617	0.0100069	0.0167561	0.00233388	0.00660088	0	0	0	2.20944
	Cloacal swabs	F2-CS-25dph	FFC-1W	2.79872	0.8457	0.665585	0.266569	0.871558	0.165789	0.167911	0.161089	0.0434796	0.120449	0.187055	0.133245	0.0262056	0.0159781	0	0	6.46933
	Cloacal swabs	F3-CS-25dph	FFC-1W	0.16733	0.731011	0.890838	0.36314	0.140012	0.138846	0.108651	0	0.00892156	0	0.0120441	0.0147611	0.0345782	0.013023	0	0	2.62316
	Cloacal swabs	G1-CS-25dph	ENR-2W	0.915034	0.172577	0.308393	0.392478	0.293145	0.130204	0	0.0229088	0	0	0.0319587	0.0396579	0.235929	0.0296755	0	0	2.57196
	Cloacal swabs	G2-CS-25dph	ENR-2W	1.26055	0.269794	0.161663	0.137429	0.117912	0.0354572	0	0.1768	0.0284751	0	0.0142114	0.0232783	0.0221699	0.00675334	0	0	2.25449
	Cloacal swabs	G3-CS-25dph	ENR-2W	0.634508	0.0945746	0.297109	0.334951	0.18065	0.0539571	0.0278789	0.0918201	0.0147225	0	0.0291506	0.0239937	0.0881974	0	0	0	1.87151
	Cloacal swabs	H1-CS-25dph	FFC-2W	4.85858	1.6129	0.763995	0.63213	1.27152	0.268228	0.386955	0.240455	0.222644	0.233907	0.13203	0.109927	0.0236138	0.0803423	0	0	10.8372
	Cloacal swabs	H2-CS-25dph	FFC-2W	3.01474	1.10371	0.636726	0.410975	0.556388	0.221202	0.218841	0.185693	0.176709	0.0981934	0.036435	0.0600798	0.23731	0.0403442	0	0	6.99735
	Cloacal swabs	H3-CS-25dph	FFC-2W	2.49013	1.72909	0.677361	0.330905	0.402391	0.166698	0.138844	0.242394	0.102931	0.154995	0.101077	0.104055	0.0762791	0.0694058	0	0	6.78656
	Cloacal swabs	I1-CS-25dph	ENR-3W	3.99598	1.10527	0.948945	0.809469	0.838438	0.145926	0.578777	0.352247	0.146066	0.157799	0.124925	0.123556	0	0.0754359	0	0	9.40283
	Cloacal swabs	I2-CS-25dph	ENR-3W	0.0287045	1.23968	1.06022	0.235213	0.0674549	0.0708689	0.0844965	0.00409012	0.00242429	0.00145214	0.000419523	0.0013723	0.00469298	0.000905195	0.000296063	0	2.8023
	Cloacal swabs	I3-CS-25dph	ENR-3W	2.71227	0.843434	0.910864	0.795542	0.697619	0.326047	0.300842	0.19747	0.0780482	0.050216	0.063877	0.0810707	0.0309963	0.0378748	0.041654	0	7.16783
	Cloacal swabs	J1-CS-25dph	FFC-3W	0.100191	1.18046	0.859263	0.318973	0.0277254	0.133954	0.0840606	0.00728738	0.00354647	0.00577657	0.00691201	0.00296384	0.00375002	0	0	0	2.73486
	Cloacal swabs	J2-CS-25dph	FFC-3W	2.13164	0.784558	0.411142	0.350026	0.531563	0.164265	0.221631	0.119219	0.116483	0.218871	0.0850129	0.0602354	0	0.0185854	0	0	5.21323
	Cloacal swabs	J3-CS-25dph	FFC-3W	0.211295	0.875868	0.454585	0.338921	0	0.059998	0.0819865	0	0	0	0	0	0.0417089	0	0	0	2.06436
	Cloacal swabs	K1-CS-25dph	ENR-4W	0.760057	0.517563	0.125365	0.280814	0.0947362	0.0242384	0.377987	0.192419	0.20852	0	0.0434014	0.0391688	0.0352459	0.0050222	0	0	2.70454
	Cloacal swabs	K2-CS-25dph	ENR-4W	0.123628	0.304044	1.22894	1.2356	0.0685675	0.0245265	0.0994167	0.0300674	0.00384379	0.0144453	0.0121818	0.00253644	0.00887486	0.00207675	0	0	3.15875
	Cloacal swabs	K3-CS-25dph	ENR-4W	0.0653981	0.104466	0.0977032	0.244605	0.0178024	0.0406487	0	0.0157566	0	0	0	0	0	0	0	0	0.58638
	Cloacal swabs	L1-CS-25dph	FFC-4W	0.309673	0.433562	0.504574	0.858133	0.0731653	0.334626	0.0987249	0.0113613	0.00873947	0.0607314	0	0	0	0.0157281	0	0	2.70902
	Cloacal swabs	L2-CS-25dph	FFC-4W	0.174861	0.310266	0.138628	0.121461	0.0330147	0.0388658	0	0	0	0.0264572	0	0	0.0732229	0	0	0	0.916776
	Cloacal swabs	L3-CS-25dph	FFC-4W	0.376338	0.0678274	0.105296	0.166818	0.189771	0.147481	0.00853102	0.0983107	0	0	0	0.0154476	0	0.0134201	0	0	1.18924
	Average			1.13202	0.782768	0.666181	0.390129	0.279196	0.145976	0.139642	0.0862031	0.0529006	0.0525093	0.0376607	0.0370787	0.0378466	0.017773	0.00155371	0.000491188	3.85993
